# Supplementary material for: Comparison of the long-term follow-up and perioperative outcomes of partial nephrectomy and radical nephrectomy for 4 cm to 7 cm renal cell carcinoma: a systematic review and meta-analysis
Source: BMC Urol. 2019 Jun 7;19:48. doi: 10.1186/s12894-019-0480-6 (PMC6554915; doi:10.1186/s12894-019-0480-6)
Supplement: Supplementary file 1 — Figure S1. (a)-1(d). Funnel plots of the study. (a) 5-year css (b)5-year os (c)10-year os(d) Declined eGFR. (ZIP 82 kb) [file 12894_2019_480_MOESM1_ESM.zip]

Archive with 4 entries (4 files):
- S1aR2.tif
- S1bR2.tif
- S1cR2.tif
- S1dR2.tif
